# Supplementary material for: Differential Regulation of Gene Expression, Ion Homeostasis, and Antioxidant Defense Confers Salinity Tolerance During Seed Germination in Wheat
Source: Plants (Basel). 2026 Jan 12;15(2):230. doi: 10.3390/plants15020230 (PMC12844750; doi:10.3390/plants15020230)
Supplement: Supplementary file 1 [file plants-15-00230-s001.zip]

Archive with 1 entries (1 files):
- plants-3962194-supplementary.pptx
